# Supplementary material for: Influence of Chitosan on the Viability of Encapsulated and Dehydrated Formulations of Vegetative Cells of Actinomycetes
Source: Polymers (Basel). 2024 Sep 24;16(19):2691. doi: 10.3390/polym16192691 (PMC11478721; doi:10.3390/polym16192691)
Supplement: Supplementary file 1 [file polymers-16-02691-s001.zip]

Archive with 1 entries (1 files):
- polymers-3165575-supplementary.pdf
